# Supplementary material for: ABCC6- a new player in cellular cholesterol and lipoprotein metabolism?
Source: Lipids Health Dis. 2014 Jul 27;13:118. doi: 10.1186/1476-511X-13-118 (PMC4124508; doi:10.1186/1476-511X-13-118)
Supplement: Additional file 3: Table S3 — RT2 Profiler PCR Array: Lipoprotein signaling and cholesterol metabolism. Regulated gene expression of human dermal fibroblasts of PXE patients and healthy controls (PXE/ controls) and siRNA transfected cells (siABC6/ siNK) cultivated without FCS for 24 h. [file 1476-511X-13-118-S3.xlsx]

## Sheet: Fold Change
			Fold Change (PXE/ control)					Fold Change (siNK/ siABCC6)
Position	Symbol	Description	Fold Change	95% CI	p-value (t-test)	Comments		Fold Change	95% CI	p-value (t-test)	Comments	Refseq
A01	ABCA1	ATP-binding cassette, sub-family A (ABC1), member 1	1.1355	( 0.50, 1.77 )	0.900545	OKAY		0.9783	( 0.64, 1.32 )	0.827519	OKAY	NM_005502
A02	ABCG1	ATP-binding cassette, sub-family G (WHITE), member 1	1.8932	( 0.00001, 6.39 )	0.333685	B		0.3358	( 0.00001, 1.21 )	0.421394	B	NM_004915
A03	ACAA2	Acetyl-CoA acyltransferase 2	0.8198	( 0.56, 1.08 )	0.284615	OKAY		0.9698	( 0.51, 1.43 )	0.859265	OKAY	NM_006111
A04	AKR1D1	Aldo-keto reductase family 1, member D1 (delta 4-3-ketosteroid-5-beta-reductase)	0.9159	( 0.65, 1.18 )	0.481383	C		1.0467	( 0.83, 1.26 )	0.659512	C	NM_005989
A05	ANGPTL3	Angiopoietin-like 3	3.0916	( 0.00001, 9.14 )	0.249226	A		1.2383	( 0.77, 1.71 )	0.293949	A	NM_014495
A06	ANKRA2	Ankyrin repeat, family A (RFXANK-like), 2	0.8771	( 0.60, 1.16 )	0.397303	OKAY		1.1837	( 0.71, 1.66 )	0.543861	OKAY	NM_023039
A07	APOA1	Apolipoprotein A-I	0.5777	( 0.00001, 1.42 )	0.775179	B		1.0761	( 0.00001, 3.00 )	0.960276	B	NM_000039
A08	APOA2	Apolipoprotein A-II	0.6556	( 0.37, 0.94 )	0.172287	B		1.0467	( 0.83, 1.26 )	0.659512	C	NM_001643
A09	APOA4	Apolipoprotein A-IV	0.6477	( 0.10, 1.20 )	0.311422	OKAY		0.7649	( 0.00001, 1.65 )	0.630153	OKAY	NM_000482
A10	APOB	Apolipoprotein B (including Ag(x) antigen)	0.862	( 0.57, 1.15 )	0.330481	B		1.0467	( 0.83, 1.26 )	0.659512	C	NM_000384
A11	APOC3	Apolipoprotein C-III	1.1454	( 0.49, 1.80 )	0.538264	B		1.0467	( 0.83, 1.26 )	0.659512	C	NM_000040
A12	APOD	Apolipoprotein D	2.2868	( 0.00001, 5.11 )	0.327929	OKAY		0.9223	( 0.00001, 4.03 )	0.796378	OKAY	NM_001647
B01	APOE	Apolipoprotein E	0.0671	( 0.00001, 0.24 )	0.313087	A		0.5144	( 0.00001, 1.95 )	0.846968	A	NM_000041
B02	APOF	Apolipoprotein F	0.466	( 0.00001, 1.16 )	0.353069	B		1.9031	( 0.00001, 4.09 )	0.343338	B	NM_001638
B03	APOL1	Apolipoprotein L, 1	124.572	( 0.00001, 539.44 )	0.095321	A		1.0341	( 0.00001, 5.70 )	0.919378	B	NM_003661
B04	APOL2	Apolipoprotein L, 2	0.9715	( 0.61, 1.33 )	0.756988	OKAY		1.0163	( 0.54, 1.49 )	0.859251	OKAY	NM_030882
B05	APOL5	Apolipoprotein L, 5	0.2254	( 0.00001, 0.55 )	0.123267	B		1.0467	( 0.83, 1.26 )	0.659512	C	NM_030642
B06	CDH13	Cadherin 13, H-cadherin (heart)	0.5484	( 0.00001, 2.50 )	0.417233	OKAY		1.0576	( 0.00001, 3.85 )	0.897761	OKAY	NM_001257
B07	CEL	Carboxyl ester lipase (bile salt-stimulated lipase)	2.6774	( 0.00001, 7.73 )	0.34051	A		2.8399	( 0.00001, 8.24 )	0.33066	A	NM_001807
B08	CELA3A	Chymotrypsin-like elastase family, member 3A	0.9159	( 0.65, 1.18 )	0.481383	C		1.0467	( 0.83, 1.26 )	0.659512	C	NM_005747
B09	CELA3B	Chymotrypsin-like elastase family, member 3B	1.3089	( 0.20, 2.41 )	0.441046	B		1.0743	( 0.21, 1.94 )	0.814558	B	NM_007352
B10	CETP	Cholesteryl ester transfer protein, plasma	0.868	( 0.53, 1.21 )	0.416684	B		1.1355	( 0.94, 1.33 )	0.186148	B	NM_000078
B11	CNBP	CCHC-type zinc finger, nucleic acid binding protein	0.9159	( 0.65, 1.18 )	0.481383	C		1.0467	( 0.83, 1.26 )	0.659512	C	NM_003418
B12	COLEC12	Collectin sub-family member 12	0.9159	( 0.65, 1.18 )	0.481383	C		1.0467	( 0.83, 1.26 )	0.659512	C	NM_130386
C01	CXCL16	Chemokine (C-X-C motif) ligand 16	0.4908	( 0.00001, 1.09 )	0.191866	B		1.0874	( 0.09, 2.08 )	0.869078	OKAY	NM_022059
C02	CYB5R3	Cytochrome b5 reductase 3	1.0395	( 0.70, 1.38 )	0.898717	OKAY		0.6522	( 0.36, 0.95 )	0.106552	OKAY	NM_007326
C03	CYP11A1	Cytochrome P450, family 11, subfamily A, polypeptide 1	1.2065	( 0.00001, 3.41 )	0.759042	B		0.8241	( 0.00001, 2.23 )	0.903071	B	NM_000781
C04	CYP39A1	Cytochrome P450, family 39, subfamily A, polypeptide 1	3.6448	( 0.38, 6.91 )	0.067833	A		1.0467	( 0.00001, 3.36 )	0.80942	B	NM_016593
C05	CYP46A1	Cytochrome P450, family 46, subfamily A, polypeptide 1	0.5687	( 0.00001, 1.57 )	0.249955	B		0.4668	( 0.00001, 0.98 )	0.191611	B	NM_006668
C06	CYP51A1	Cytochrome P450, family 51, subfamily A, polypeptide 1	1.0269	( 0.54, 1.51 )	0.727935	OKAY		0.9303	( 0.43, 1.43 )	0.694998	OKAY	NM_000786
C07	CYP7A1	Cytochrome P450, family 7, subfamily A, polypeptide 1	0.6213	( 0.11, 1.13 )	0.398193	B		0.7878	( 0.32, 1.26 )	0.414236	B	NM_000780
C08	CYP7B1	Cytochrome P450, family 7, subfamily B, polypeptide 1	0.9159	( 0.65, 1.18 )	0.481383	C		1.0467	( 0.83, 1.26 )	0.659512	C	NM_004820
C09	DHCR24	24-dehydrocholesterol reductase	1.0006	( 0.26, 1.74 )	0.975169	OKAY		1.3716	( 0.42, 2.32 )	0.426952	OKAY	NM_014762
C10	DHCR7	7-dehydrocholesterol reductase	1.8383	( 0.79, 2.88 )	0.07247	OKAY		1.7241	( 0.58, 2.87 )	0.179192	OKAY	NM_001360
C11	FDFT1	Farnesyl-diphosphate farnesyltransferase 1	1.4224	( 0.50, 2.34 )	0.341702	OKAY		1.4599	( 0.64, 2.28 )	0.334988	OKAY	NM_004462
C12	FDPS	Farnesyl diphosphate synthase	1.9296	( 0.85, 3.01 )	0.058255	OKAY		1.3044	( 0.39, 2.22 )	0.645848	OKAY	NM_002004
D01	HDLBP	High density lipoprotein binding protein	6.9926	( 0.00001, 39.32 )	0.751038	OKAY		0.9902	( 0.69, 1.29 )	0.989036	OKAY	NM_005336
D02	HMGCR	3-hydroxy-3-methylglutaryl-CoA reductase	1.1534	( 0.00001, 2.48 )	0.630518	OKAY		1.3668	( 0.49, 2.24 )	0.53042	OKAY	NM_000859
D03	HMGCS1	3-hydroxy-3-methylglutaryl-CoA synthase 1 (soluble)	1.8256	( 0.53, 3.13 )	0.116291	OKAY		1.4854	( 0.39, 2.58 )	0.449724	OKAY	NM_002130
D04	HMGCS2	3-hydroxy-3-methylglutaryl-CoA synthase 2 (mitochondrial)	0.9159	( 0.65, 1.18 )	0.481383	C		1.0467	( 0.83, 1.26 )	0.659512	C	NM_005518
D05	IDI1	Isopentenyl-diphosphate delta isomerase 1	1.4028	( 0.69, 2.12 )	0.146918	OKAY		1.6711	( 0.42, 2.92 )	0.27027	OKAY	NM_004508
D06	IDI2	Isopentenyl-diphosphate delta isomerase 2	0.5757	( 0.00, 1.15 )	0.33216	B		0.7087	( 0.00001, 1.56 )	0.435906	B	NM_033261
D07	IL4	Interleukin 4	0.9159	( 0.65, 1.18 )	0.481383	C		0.8665	( 0.63, 1.10 )	0.350044	B	NM_000589
D08	INSIG1	Insulin induced gene 1	1.7664	( 0.34, 3.19 )	0.156251	OKAY		1.0023	( 0.52, 1.48 )	0.808191	OKAY	NM_005542
D09	INSIG2	Insulin induced gene 2	0.9698	( 0.52, 1.42 )	0.690211	OKAY		1.1474	( 0.49, 1.80 )	0.520852	OKAY	NM_016133
D10	LCAT	Lecithin-cholesterol acyltransferase	1.0413	( 0.83, 1.25 )	0.742377	OKAY		0.865	( 0.55, 1.18 )	0.467982	OKAY	NM_000229
D11	LDLR	Low density lipoprotein receptor	1.4599	( 0.62, 2.30 )	0.193101	OKAY		1.674	( 0.88, 2.47 )	0.093273	OKAY	NM_000527
D12	LDLRAP1	Low density lipoprotein receptor adaptor protein 1	1.0128	( 0.32, 1.71 )	0.863032	OKAY		1.3883	( 0.44, 2.34 )	0.431125	OKAY	NM_015627
E01	LEP	Leptin	0.9159	( 0.65, 1.18 )	0.481383	C		1.0467	( 0.83, 1.26 )	0.659512	C	NM_000230
E02	LIPE	Lipase, hormone-sensitive	1.0234	( 0.62, 1.43 )	0.999716	OKAY		0.9303	( 0.58, 1.28 )	0.846375	A	NM_005357
E03	LRP10	Low density lipoprotein receptor-related protein 10	0.8399	( 0.51, 1.17 )	0.37853	OKAY		0.6601	( 0.42, 0.90 )	0.082227	OKAY	NM_014045
E04	LRP12	Low density lipoprotein receptor-related protein 12	1.0395	( 0.64, 1.44 )	0.967867	OKAY		0.8894	( 0.32, 1.46 )	0.575615	OKAY	NM_013437
E05	LRP1B	Low density lipoprotein receptor-related protein 1B	5.1814	( 0.00001, 15.58 )	0.091822	B		0.4295	( 0.00001, 0.94 )	0.265173	B	NM_018557
E06	LRP6	Low density lipoprotein receptor-related protein 6	0.6388	( 0.30, 0.98 )	0.129542	OKAY		0.9632	( 0.45, 1.47 )	0.668	OKAY	NM_002336
E07	LRPAP1	Low density lipoprotein receptor-related protein associated protein 1	0.9368	( 0.66, 1.21 )	0.560909	OKAY		0.9002	( 0.42, 1.38 )	0.718405	OKAY	NM_002337
E08	MBTPS1	Membrane-bound transcription factor peptidase, site 1	0.9482	( 0.68, 1.21 )	0.664378	OKAY		0.9851	( 0.55, 1.42 )	0.732606	OKAY	NM_003791
E09	MVD	Mevalonate (diphospho) decarboxylase	1.5783	( 0.22, 2.93 )	0.321177	OKAY		1.355	( 0.36, 2.35 )	0.540032	OKAY	NM_002461
E10	MVK	Mevalonate kinase	1.7726	( 0.07, 3.47 )	0.326342	OKAY		1.2864	( 0.30, 2.27 )	0.572897	OKAY	NM_000431
E11	NPC1L1	NPC1 (Niemann-Pick disease, type C1, gene)-like 1	0.3612	( 0.00001, 0.83 )	0.160994	B		0.8878	( 0.47, 1.30 )	0.562048	B	NM_013389
E12	NR0B2	Nuclear receptor subfamily 0, group B, member 2	0.9159	( 0.65, 1.18 )	0.481383	C		1.0467	( 0.83, 1.26 )	0.659512	C	NM_021969
F01	NR1H4	Nuclear receptor subfamily 1, group H, member 4	0.9159	( 0.65, 1.18 )	0.481383	C		1.0467	( 0.83, 1.26 )	0.659512	C	NM_005123
F02	NSDHL	NAD(P) dependent steroid dehydrogenase-like	1.1899	( 0.34, 2.04 )	0.627	OKAY		1.0341	( 0.38, 1.69 )	0.832758	OKAY	NM_015922
F03	OLR1	Oxidized low density lipoprotein (lectin-like) receptor 1	0.2893	( 0.00001, 0.62 )	0.119566	B		2.3389	( 0.00001, 8.02 )	0.580801	B	NM_002543
F04	OSBPL1A	Oxysterol binding protein-like 1A	0.9433	( 0.60, 1.29 )	0.760085	OKAY		1.0075	( 0.83, 1.19 )	0.870817	OKAY	NM_018030
F05	OSBPL5	Oxysterol binding protein-like 5	0.6256	( 0.33, 0.92 )	0.080413	OKAY		0.9384	( 0.73, 1.15 )	0.676696	OKAY	NM_020896
F06	PCSK9	Proprotein convertase subtilisin/kexin type 9	46.2324	( 0.00001, 154.28 )	0.03337	A		1.1837	( 0.00001, 5.18 )	0.820337	B	NM_174936
F07	PMVK	Phosphomevalonate kinase	1.0892	( 0.84, 1.34 )	0.52386	OKAY		1.3364	( 0.92, 1.75 )	0.113425	OKAY	NM_006556
F08	PPARD	Peroxisome proliferator-activated receptor delta	0.7161	( 0.31, 1.12 )	0.257772	OKAY		0.9417	( 0.56, 1.32 )	0.840196	OKAY	NM_006238
F09	PRKAA1	Protein kinase, AMP-activated, alpha 1 catalytic subunit	0.908	( 0.71, 1.10 )	0.389837	OKAY		1.2909	( 0.89, 1.69 )	0.160579	OKAY	NM_006251
F10	PRKAA2	Protein kinase, AMP-activated, alpha 2 catalytic subunit	0.8458	( 0.42, 1.27 )	0.413588	OKAY		1.7361	( 0.10, 3.37 )	0.278896	OKAY	NM_006252
F11	PRKAG2	Protein kinase, AMP-activated, gamma 2 non-catalytic subunit	1.0093	( 0.49, 1.53 )	0.755553	OKAY		1.3272	( 0.19, 2.46 )	0.620735	OKAY	NM_016203
F12	SCAP	SREBF chaperone	1.0359	( 0.61, 1.47 )	0.986176	OKAY		1.3157	( 0.88, 1.75 )	0.169608	OKAY	NM_012235
G01	SCARF1	Scavenger receptor class F, member 1	1.8639	( 0.26, 3.47 )	0.271136	B		1.0467	( 0.00001, 2.21 )	0.878438	B	NM_003693
G02	SNX17	Sorting nexin 17	0.9159	( 0.65, 1.18 )	0.481383	C		1.0467	( 0.83, 1.26 )	0.659512	C	NM_014748
G03	SOAT1	Sterol O-acyltransferase 1	1.2797	( 0.94, 1.62 )	0.107803	OKAY		1.0269	( 0.70, 1.35 )	0.760057	OKAY	NM_003101
G04	SORL1	Sortilin-related receptor, L(DLR class) A repeats containing	1.7726	( 0.69, 2.85 )	0.111564	B		2.1823	( 0.00001, 5.52 )	0.38985	B	NM_003105
G05	SREBF1	Sterol regulatory element binding transcription factor 1	1.1064	( 0.43, 1.78 )	0.680282	OKAY		1.1218	( 0.62, 1.63 )	0.550991	OKAY	NM_004176
G06	SREBF2	Sterol regulatory element binding transcription factor 2	1.2404	( 0.69, 1.79 )	0.383833	OKAY		1.3574	( 0.49, 2.23 )	0.372242	OKAY	NM_004599
G07	STAB1	Stabilin 1	0.9159	( 0.65, 1.18 )	0.481383	C		1.0467	( 0.83, 1.26 )	0.659512	C	NM_015136
G08	STAB2	Stabilin 2	0.9159	( 0.65, 1.18 )	0.481383	C		1.6828	( 0.76, 2.60 )	0.145787	B	NM_017564
G09	STARD3	StAR-related lipid transfer (START) domain containing 3	0.9548	( 0.71, 1.20 )	0.683231	OKAY		1.2255	( 1.07, 1.39 )	0.021278	OKAY	NM_006804
G10	TM7SF2	Transmembrane 7 superfamily member 2	2.4005	( 0.94, 3.86 )	0.033615	OKAY		2.0539	( 0.84, 3.27 )	0.079091	OKAY	NM_003273
G11	TRERF1	Transcriptional regulating factor 1	4.9274	( 0.00001, 17.10 )	0.221519	OKAY		3.9816	( 0.00001, 13.50 )	0.208569	OKAY	NM_033502
G12	VLDLR	Very low density lipoprotein receptor	1.3574	( 0.74, 1.97 )	0.257026	A		1.4905	( 0.00001, 3.17 )	0.336761	OKAY	NM_003383
H01	ACTB	Actin, beta	1.0668	( 0.17, 1.97 )	0.782737	OKAY		1.2931	( 0.00001, 3.13 )	0.985917	OKAY	NM_001101
H02	B2M	Beta-2-microglobulin	1.2233	( 0.65, 1.80 )	0.581283	OKAY		0.8847	( 0.43, 1.34 )	0.655944	OKAY	NM_004048
H03	GAPDH	Glyceraldehyde-3-phosphate dehydrogenase	0.8546	( 0.70, 1.01 )	0.156214	OKAY		1.0799	( 0.78, 1.38 )	0.586463	OKAY	NM_002046
H04	HPRT1	Hypoxanthine phosphoribosyltransferase 1	0.9159	( 0.65, 1.18 )	0.481383	C		1.0467	( 0.83, 1.26 )	0.659512	C	NM_000194
H05	RPLP0	Ribosomal protein, large, P0	0.9565	( 0.58, 1.34 )	0.705865	OKAY		1.0467	( 0.76, 1.33 )	0.742872	OKAY	NM_001002
H06	HGDC	Human Genomic DNA Contamination	0.9159	( 0.65, 1.18 )	0.481383	C		1.0467	( 0.83, 1.26 )	0.659512	C	SA_00105
H07	RTC	Reverse Transcription Control	0.8502	( 0.39, 1.31 )	0.459316	OKAY		1.1141	( 0.81, 1.42 )	0.450272	OKAY	SA_00104
H08	RTC	Reverse Transcription Control	0.8298	( 0.26, 1.40 )	0.391722	OKAY		1.0949	( 0.82, 1.37 )	0.583943	OKAY	SA_00104
H09	RTC	Reverse Transcription Control	0.7905	( 0.30, 1.28 )	0.342617	OKAY		1.0377	( 0.73, 1.35 )	0.805379	OKAY	SA_00104
H10	PPC	Positive PCR Control	0.8255	( 0.53, 1.12 )	0.280599	OKAY		0.9368	( 0.74, 1.14 )	0.584342	OKAY	SA_00103
H11	PPC	Positive PCR Control	0.8561	( 0.58, 1.14 )	0.316484	OKAY		1.0181	( 0.77, 1.27 )	0.870083	OKAY	SA_00103
H12	PPC	Positive PCR Control	0.8399	( 0.55, 1.13 )	0.284406	OKAY		1.2534	( 0.93, 1.57 )	0.132198	OKAY	SA_00103
fold change
Fold-Change (2^(- Delta Delta Ct)) is the normalized gene expression (2^(- Delta Ct)) in the Test Sample divided the normalized gene expression (2^(- Delta Ct)) in the Control Sample.
p-values
The p values are calculated based on a Student’s t-test of the replicate 2^(- Delta Ct) values for each gene in the control group and treatment groups, and p values less than 0.05 are indicated in red.
comments
OKAY: This gene's average threshold cycle is below 30 in the control and test samples
A: This gene’s average threshold cycle is relatively high (> 30) in either the control or the test sample, and is reasonably low in the other sample (< 30).
B: This gene’s average threshold cycle is relatively high (> 30), meaning that its relative expression level is low, in both control and test samples, and the p-value for the fold-change is either unavailable or relatively high (p > 0.05).
C: This gene’s average threshold cycle is either not determined or greater than the defined cut-off value (default 35), in both samples meaning that its expression was undetected, making this fold-change result erroneous and un-interpretable.
